# Supplementary material for: Analysis of Concentrated COVID-19 Outbreaks in Elderly Facilities in Suita City, Osaka Prefecture, Japan
Source: Int J Environ Res Public Health. 2023 Oct 15;20(20):6926. doi: 10.3390/ijerph20206926 (PMC10606492; doi:10.3390/ijerph20206926)
Supplement: Supplementary file 1 [file ijerph-20-06926-s001.zip]

Archive with 1 entries (1 files):
- ijerph-2587694-supplementary.pdf
